# Supplementary material for: ACE2-Decoy-Conjugated PLGA-PEG Nanoparticles Loaded with Nafamostat for Potent Antiviral Activity
Source: Viruses. 2025 Aug 27;17(9):1167. doi: 10.3390/v17091167 (PMC12474491; doi:10.3390/v17091167)
Supplement: Supplementary file 1 [file viruses-17-01167-s001.zip]

Archive with 1 entries (1 files):
- viruses-3793704-supplementary.pdf
